# Supplementary material for: A Preoperative Clinical Risk Score Including C-Reactive Protein Predicts Histological Tumor Characteristics and Patient Survival after Surgery for Sporadic Non-Functional Pancreatic Neuroendocrine Neoplasms: An International Multicenter Cohort Study
Source: Cancers (Basel). 2020 May 14;12(5):1235. doi: 10.3390/cancers12051235 (PMC7280962; doi:10.3390/cancers12051235)
Supplement: Supplementary file 1 [file cancers-12-01235-s001.zip]

Archive with 5 entries (5 files):
- TableS3.xlsx
- Figure S1.docx
- STROBE Statement.docx
- Table S1.docx
- Table S2.docx
