# Supplementary material for: A Preoperative Clinical Risk Score Including C-Reactive Protein Predicts Histological Tumor Characteristics and Patient Survival after Surgery for Sporadic Non-Functional Pancreatic Neuroendocrine Neoplasms: An International Multicenter Cohort Study
Source: Cancers (Basel). 2020 May 14;12(5):1235. doi: 10.3390/cancers12051235 (PMC7280962; doi:10.3390/cancers12051235)
Supplement: Supplementary file 1 [file cancers-12-01235-s001.zip › TableS3.xlsx]

## Sheet: DATAFILE
AGE_AtOP	OP_year	ASSO_VS_VALIDATION	Sex	Preop_Bili_greater4mgdl	Symptoms	HISTO_PRAEOP	GRADE_SURGICAL	GRADING_PREOP_POST_IDENTICAL	Tumor_localisation	PET_SSRS	POSITIVITY_SCAN	OP_ART	SIMULT_METAOP	CLAVIEN_DINDO	Morbidity_Any	Morbidity_severe	FISTULA	MORTALITY_90	LOS	N_Grouped	SIMPLIFIED_N_STATUS	T_ENETS	SIMPLIFIED_R_STATUS	M	TU_SIZE	TU_SIZE_PATHO_greater_3cm	ALIVE_AT_OS	OS_MONTHS	CANCER_SPEC_SURVIVAL_EVENT	recurrence	DFS_months	PREOP_CRP	PREOP_CRP_GREATER0.2	SCORE_CRP0.2_M_TUSIZE3CM	EXT_SCORE_CRP0.2_M_TUSIZE3CM_GRADING
53	1990	2	1	0	0	0		2	1	0		1	0	2	1	0	0	0		2	0	2	0	0	40	1	0	321.9	0	1	58.8	0.19	0	1
57	1995	2	1	0	2	0		2	1	0		2	1	5	1	1	0	1	20	2	0	4	0	1	85	1	0	0.7	0	0	0.666667	1.3	1	3
61	1996	2	1	0	0	0		2	2	0		3	5	3a	1	0	2	0		2	0	2	0	0	35	1	0	161.9	0	0	95.1	0.32	1	2
68.8	1998	1	1	1	3	0	3	2	1	0		1	0	0	0	0	0	0	14	0	0	3	1	0	25	0	0	15.5	1	1	12.8	3	1	1	2
51.5	2000	1	0	1	3	3	1	0	1	0		1	0	0	0	0	0	0	10	0	0	3	0	0	60	1	1	229.2	0	1	75.3333	0.54	1	2	2
77.4	2000	1	0	0	2	0	1	2	1	0		4	2	2	1	0	0	0	46	1	1	2	0	0	33	1	0	96.47	0	0	96.1333	0.88	1	2	2
71	2000	2	1	0	0	0	1	2	1	0		1	0	3a	1	0	1	0	50	0	0	2	0	0	30	1	0	89.7	0	0	80.7	6.5	1	2	2
52.4	2001	1	0	0	0	3	3	1	3	0		3	5	0	0	0	0	0	24	1	1	3	1	1	85	1	1	67.1	0	1	67.0667	0.1	0	2	3
56.1	2001	1	0	0	0	0	2	2	2	0		3	5	0	0	0	0	0	25	0	0	3	0	0	48	1	0	27.03	0	1	10.2667	0.62	1	2	3
63.1	2001	1	1	0	3	0	1	2	3	0		3	3	0	0	0	0	0	11	1	1	4	1	1	40	1	0	50	1			2	1	3	3
19	2002	2	0	0	3	0	1	2	3	0		3	0	1	1	0	0	0	11	0	0	2	1	0	66	1	1	198.867	0	0	198.867	1.1	1	2	2
69.8	2002	1	0	0	2	0	2	2	1	0		1	0	5	1	0	0	1	28	0	0	2	0	0	32	1	0	0.2	0	0	0.233333	0.21	1	2	3
72.8	2002	1	0	0	2	1	2	0	3	0		1	0	5	1	1	2	1	55	1	1	2	0	0	35	1	0	2	0	0	2.3	0.6	1	2	3
61.4	2002	1	1	0	3	0	3	2	4	0		5	0	0	0	0	0	0	57	0	0	1	0	0	13	0	1	1	0	0	0	0.32	1	1	2
46.9	2002	1	0	0	0	0	1	2	3	0		3	5	0	0	0	0	0	11	0	0	3	0	0	43	1	1	193	0	0	193	0.1	0	1	1
53.5	2002	1	1	1	3	0	3	2	1	2	0	1	0	0	0	0	0	0	17	1	1	2	0	0	30	1	0	10.5	1	1	7.43333	1.76	1	2	3
40.8	2003	1	0	0	0	0	1	2	3	0		4	0	0	0	0	0	0	8	2	0	1	0	0	15	0	1	195	0	0	195	0.1	0	0	0
14.2	2003	1	0	0	3	0	1	2	3	0		3	5	0	0	0	0	0	9	0	0	3	0	0	120	1	1	161	0	0	128.867	5.1	1	2	2
62	2003	2	0	0	0	4	2	2	3	2	1	3	5		0	0	0	0	10	1	1	2	0	0	21	0	1	196.033	0	1	89.0667	5.1	1	1	2
80.7	2004	1	0	0	0	0	1	2	3	0		3	5	0	0	0	0	0	11	0	0	3	0	0	40	1	0	105.63	0	0	105.633	0.3	1	2	2
43	2004	2	1	0	3	0	1	2	3	0		3	5	0	0	0	0	0	12	2	0	1	0	0	15	0	1	32	0	0	31.9667	3.3	1	1	1
58.1	2004	1	0	0	2	2	2	1	2	1	1	4	0	0	0	0	0	0	13	0	0	1	0	0	15	0	1	147.1	0	0	13.1333	0.03	0	0	1
30	2004	2	0	0	3	0	1	2	2	2	0	3	5	1	1	0	0	0	15	2	0	3	0	0	45	1	1	164.5	0	0	164.5	1.6	1	2	2
68	2004	2	1	0	0	0	2	2	3	2	1	3	5	1	1	0	1	0	13	0	0	4	0	0	50	1	0	71.1	0	0	27.0667	0.35	1	2	3
68	2005	2	0	0	0	0	2	2	1	0		2	0	1	1	0	0	0	34	0	0	3	1	0	90	1	0	82.9333	1	1	1.23333	24	1	2	3
47.1	2005	1	1	0	2	0	2	2	1	0		2	0	2	1	0	0	0	30	0	0	2	0	0	22	0	0	117.5	1	1	94.9667	0.99	1	1	2
61	2005	1	0	0	0	0	2	2	1	0		2	0	0	0	0	0	0	40	0	0	2	0	0	28	0	0	98	0	0	98	1.05	1	1	2
28.1	2005	1	0	0	0	2	2	1	2	1	1	4	0	0	0	0	0	0	10	0	0	1	0	0	9	0	1	165	0	0	165	0.21	1	1	2
67	2005	2	0	0	3	4	2	2	2	2	1	3	7	1	1	0	1	0	8	0	0	4	0	0	120	1	1	109.667	0	1	33.6	3	1	2	3
22	2005	2	0	0	2	4	3	2	1	2	1	2	0	2	1	0	0	0	15	1	1	2	0	0	35	1	0	14.9667	0	0	14.9667	0.25	1	2	3
66.3	2005	1	1	1	3	3	3	1	1	2	0	1	0	0	0	0	0	0	17	1	1	3	1	0	18	0	0	5	1	1	3.6	0.4	1	1	2
65.2	2006	1	0	0	2	0	1	2	2	0		3	0	3a	1	0	0	0	17	0	0	3	0	1	41	1	0	12.73	1	1	4	0.2	1	3	3
57.2	2006	1	1	0	0	0	2	2	1	0		3	5	0	0	0	0	0	12	1	1	2	0	0	28	0	1	93.7	0	0	93.7	0.28	1	1	2
61.9	2006	1	0	0	0	0	2	2	1	0		1	0	3a	1	0	0	0	36	0	0	3	0	0	90	1	1	133.4	0	0	133.433	2.67	1	2	3
38	2006	2	0	0	2	0	1	2	1	0		4	0	0	0	0	1	0	9	2	0	1	0	0	5	0	1	11.9	0	0	11.9	0.16	0	0	0
62.5	2006	1	0	0	2	1	1	1	2	2	1	3	7	3b	1	1	0	0	58	0	0	4	1	1	90	1	0	69.07	0	1	6.9	0.1	0	2	2
52.1	2006	1	0	0	2	2	1	0	2	2	1	5	0	0	0	0	0	0	10	0	0	2	0	0	24	0	1	124	0	0	124	0.6	1	1	1
71	2007	2	1	0	2	0	1	2	2	0		3	0	3a	1	0	0	0	97	2	0	2	1	0	30	1	1	103.1	0	1	82.8	0.4	1	2	2
58.3	2007	1	0	0	0	0	2	2	2	0		4	5	0	0	0	0	0	11	0	0	2	0	0	22	0	1	146.3	0	0	146.333	0.1	0	0	1
63.2	2007	1	1	0	3	2	2	1	3	0		4	5	0	0	0	0	0	10	1	1	3	0	0	90	1	0	40	1	1	10.7333	1.29	1	2	3
52	2007	2	1	0	3	4	1	2	1	0		2	0	0	0	0	0	0	14	0	0	1	0	0	2	0	1	64.7	0	0	64.7333	0.15	0	0	0
63.3	2007	1	1	0	0	2	2	1	1	1	1	1	1	3b	1	1	0	0	29	1	1	3	1	1	54	1	0	71	1	0	5.36667	1.9	1	3	4
63.6	2008	1	1	0	0	0		2	3	0		3	5	0	0	0	0	0	11	0	0	3	0	0	100	1	1	83.43	0	1	59	0.4	1	2
83.6	2008	1	0	0	3	0	2	2	3	0		3	5	0	0	0	0	0	20	1	1	3	0	0	43	1	1	79.7	0	0	79.7333	9.7	1	2	3
52.2	2008	1	1	0	0	0	2	2	3	0		3	5	1	1	0	0	0	10	0	0	2	0	0	25	0	1	105	0	0	105	0.6	1	1	2
66.2	2008	1	1	0	2	0	2	2	3	0		3	7	3a	1	0	2	0	30	1	1	3	0	1	45	1	0	44	1	1	1.33333	5.2	1	3	4
72	2008	2	1	0	0	0	1	2	3	0		3	5	0	0	0	0	0	14	0	0	1	0	0	10	0	0	19.3	0	1	8.03333	1.1	1	1	1
79	2008	2	1	0	2	0	2	2	2	0		3	5	1	1	0	1	0	15	2	0	2	0	0	35	1	1	75.4	0	0	75.4333	0.13	0	1	2
56	2008	2	1	0	0	4	1	2	1	1	1	2	0	2	1	0	2	0	17	1	1	2	0	0	60	1	1	141.9	0	0	141.9	0.4	1	2	2
63.5	2008	1	0	0	0	0		2	3	1	1	5	0	0	0	0	0	0	12	0	0	2	0	0	30	1	1	93.27	0	1	75	6	1	2
65.1	2008	1	1	0	0	0	2	2	3	1	1	3	0	0	0	0	0	0	9	0	0	1	0	0	14	0	1	132	0	0	132	0.61	1	1	2
49.6	2008	1	1	0	0	0		2	1	2	1	2	0	0	0	0	1	0	18	1	1	3	0	0	100	1	1	65	0	0	65	0.1	0	1
77	2008	2	0	0	0	2	1	0	2	2	1	3	0	3A	1	0	2	0	13	0	0	2	0	0	21	0	1	113.8	0	0	113.8	0.34	1	1	1
76	2008	2	1	0	0	2	1	0	2	2	1	3	0	1	1	0	1	0	8	2	0	1	0	0	8	0	1	127.1	0	0	127.1	0.25	1	1	1
30	2008	2	1	0	0	0	2	2	2	2	1	3	0	2	1	0	2	0	15	1	1	2	0	0	24	0	1	121.533	0	0	121.533	0.25	1	1	2
46	2008	2	1	0	0	0	3	2	2	2	1	3	0	1	1	0	1	0	7	0	0	2	1	0	22	0	0	11.5	1	1	5.36667	0.25	1	1	2
60.9	2008	1	0	0	0	4	2	2	2	2	1	3	7	0	0	0	0	0	14	1	1	3	1	1	13	0	0	54	1	1	20.4	0.6	1	2	3
57	2008	2	1	0	3	4	1	2	2	2	0	4	0	1	1	0	1	0	13	0	0	1	0	0	8	0	1	110.1	0	0	110.133	0.09	0	0	0
35	2009	2	0	0	0	0	2	2	1	0		2	0		0	0	0	0		0	0	3	0	0	50	1	1	54.8333	0	1	54.8333	0.06	0	1	2
50	2009	2	1	0	0	4	1	2	1	0		2	0		0	0	0	0	8	1	1	3	0	0	80	1	1	57.3333	0	0	57.3333	2	1	2	2
57	2009	2	0	0	0	0	1	2	1	0		4	0	3a	1	0	0	0	20	2	0	1	1	0	7	0	1	84.6667	0	0	84.5667	0.19	0	0	0
66.1	2009	1	0	0	0	0	2	2	1	0		2	0	0	0	0	0	0	22	0	0	3	0	0	43	1	1	82.7	0	0	82.7333	0.4	1	2	3
65.2	2009	1	0	0	0	0	2	2	1	0		2	0	3b	1	1	0	0	25	1	1	2	0	0	40	1	1	10	0	0	10.0333	0.66	1	2	3
41	2009	2	0	0	0	0	1	2	2	0		3	0	1	1	0	0	0	12	0	0	1	0	0	10	0	1	99.9667	0	0	99.9667	1.123	1	1	1
65.1	2009	1	0	0	0	0	1	2	1	0		2	0	3b	1	1	0	0	17	0	0	1	0	0	10	0	1	100.3	0	0	100.3	0.1	0	0	0
64.2	2009	1	0	0	0	0	1	2	1	0		4	0	0	0	0	0	0	11	2	0	1	0	0	20	0	1	96	0	0	52.0333	9.2	1	1	1
72.5	2009	1	0	0	0	1	1	1	2	0		5	0	2	1	0	0	0	17	0	0	3	0	0	50	1	0	74	0	0	74	1.7	1	2	2
47	2009	2	0	0	0	0	1	2	1	1	1	4	0	3b	1	1	0	0	40	2	0	1	0	0	12	0	1	110.6	0	0	110.6	0.66	1	1	1
57	2009	2	0	0	0	0	1	2	1	1	0	4	0		0	0	0	0	10	2	0	1	0	0	15	0	0	121.1	1	1	6.83333	4.8	1	1	1
63	2009	2	1	0	0	4	1	2	1	2	1	2	0	3a	1	0	0	0	9	1	1	3	0	0	35	1	1	81.9333	0	1	73.7	0.1	0	1	1
66.6	2009	1	0	0	3	3	3	1	2	2	0	3	5	1	1	0	0	0	19	0	0	2	0	1	30	1	0	44.6	1	1	17.0667	1.2	1	3	4
43	2009	2	1	0	3	0	1	2	3	2	1	3	0	1	1	0	1	0	8	0	0	2	0	0	28	0	1	110.133	0	0	110.133	0.53	1	1	1
60	2009	2	1	0	2	0	1	2	2	2	1	4	0	2	1	0	1	0	10	0	0	1	0	0	19	0	1	120.333	0	0	120.333	1.33	1	1	1
75	2009	2	1	0	0	0	1	2	2	2	1	3	0	0	0	0	0	0	10	0	0	1	0	0	9	0	0	98.3333	0	0	98.3333	0.31	1	1	1
52	2009	2	1	0	2	0	2	2	3	2	1	3	0	2	1	0	1	0	8	0	0	2	0	0	25	0	0	43.5	0	0	43.5	0.41	1	1	2
51	2009	2	1	0	2	2	2	1	4	2	1	3	0	2	1	0	0	0	8	1	1	2	0	0	22	0	0	5.46667	0	1	2.13333	0.25	1	1	2
69	2009	2	0	0	0	1	1	1	2	2	1	3	7	3a	1	0	2	0	36	0	0	2	0	0	26	0	1	112.8	0	0	112.833	1.6	1	1	1
59	2010	2	1	0	3	0	1	2	3	0		3	0	3a	1	0	2	0	22	1	1	1	1	0	18	0	1	105.3	0	1	78.2	3.64	1	1	1
46	2010	2	0	0	0	0	1	2	1	0		2	0	1	1	0	0	0	12	0	0	3	0	0	50	1	1	67.4	0	0	51.9333	0.06	0	1	1
77.3	2010	1	0	0	0	0	1	2	3	0		3	5	0	0	0	0	0	15	2	0	2	0	0	20	0	1	85.4	0	0	85.3667	0.1	0	0	0
71.1	2010	1	1	0	0	0	1	2	1	0		2	0	3a	1	0	0	0	25	0	0	3	0	0	200	1	1	68.17	0	0	68	0.1	0	1	1
51.8	2010	1	0	0	0	0	1	2	1	0		2	0	0	0	0	0	0	29	0	0	1	0	0	15	0	1	93.6	0	0	93.6333	4.2	1	1	1
51.3	2010	1	1	0	0	0	2	2	4	0		3	5	0	0	0	0	0	16	0	0	3	0	0	130	1	1	100.5	0	1	56.7	0.07	0	1	2
55.5	2010	1	0	0	0	3	3	1	2	0		3	7	0	0	0	0	0	31	1	1	3	0	1	40	1	0	14	1	1	2.4	0.19	0	2	3
68	2010	2	1	0	0	0	1	2	2	0		3	0	2	1	0	0	0	8	1	1	1	0	0	12	0	0	33.0667	0	0	33.0667	0.66	1	1	1
79.1	2010	1	1	0	0	0	2	2	3	0		3	7	0	0	0	0	0	13	0	0	2	0	0	24	0	1	113.6	0	0	113.6	0.09	0	0	1
63.8	2010	1	0	0	0	0	1	2	3	0		3	0	0	0	0	0	0	11	0	0	2	0	0	4	0	1	88	0	0	88	0.58	1	1	1
70.5	2010	1	1	0	0	0	2	2	3	0		3	0	3b	1	1	2	0	27	0	0	1	0	0	5	0	1	100	0	0	54.6	0.31	1	1	2
41.4	2010	1	0	0	0	0	1	2	2	0		3	0	1	1	0	1	0	12	2	0	1	0	0	15	0	1	78	0	0	43.3333	2.34	1	1	1
57.3	2010	1	0	0	0	0	1	2	3	0		4	0	0	0	0	0	0	6	2	0	1	1	0	8	0	1	88	0	0	88	0.31	1	1	1
72.9	2010	1	0	0	0	4	2	2	1	0		4	0	0	0	0	1	0	14	2	0	2	0	0	22	0	1	73	0	0	3.33333	0.6	1	1	2
61	2010	2	1	0	0	0	2	2	1	1	1	2	6	3a	1	0	0	0	19	0	0	2	0	0	38	1	1	50.7667	0	0	50.7667	0.85	1	2	3
59.6	2010	1	0	0	0	0	2	2	3	1	1	3	0	3b	1	1	1	0	27	2	0	2	0	0	22	0	1	71.93	0	1	20	0.1	0	0	1
67.2	2010	1	0	0	0	0	3	2	2	1	1	3	0	0	0	0	0	0	18	0	0	3	0	0	45	1	0	50.5	1	1	8	2.3	1	2	3
57.3	2010	1	0	0	3	3	3	1	1	1	0	4	1	3a	1	0	2	0	15	2	0	3	1	1	13	0	1	108	0	0	108	0.6	1	2	3
60	2010	2	0	0	0	0	1	2	1	2	0	4	0	3a	1	0	2	0	72	2	0	1	0	0	6	0	1	48.0333	0	0	48.0333	1.46	1	1	1
34	2010	2	1	0	0	0	1	2	3	2	1	3	0		0	0	0	0	7	2	0	1	0	0	9	0	1	48.2333	0	0	48.2333	0.5	1	1	1
59.8	2010	1	1	0	0	0	1	2	3	2	0	3	5	3a	1	0	2	0	11	0	0	2	0	0	22	0	1	109.5	0	0	109.533	0.1	0	0	0
68.6	2010	1	1	0	3	0	1	2	3	2	1	3	5	0	0	0	0	0	11	0	0	1	0	0	15	0	0	73	0	0	73.0333	0.3	1	1	1
48.4	2010	1	1	0	0	0	1	2	1	2	1	5	1	3a	1	0	0	0	26	0	0	3	0	1	175	1	0	15.8	1	1	14	0.3	1	3	3
55.2	2010	1	0	0	2	2	2	1	1	2	1	5	0	1	1	0	0	0	48	0	0	3	0	0	120	1	1	66.83	0	0	67	0.3	1	2	3
47.4	2010	1	0	0	0	3	3	1	4	2	1	3	5	0	0	0	0	0	14	1	1	3	0	1	50	1	1	88.7	0	1	5.43333	0.6	1	3	4
59	2010	2	1	1	3	0	1	2	2	2	1	3	0	2	1	0	1	0	8	2	0	1	0	0	9	0	1	86.2667	0	0	86.2667	0.25	1	1	1
60	2010	2	1	0	0	0	1	2	2	2	1	3	0	2	1	0	2	0	12	0	0	1	0	0	9	0	1	91.8667	0	0	91.8667	0.28	1	1	1
55	2010	2	1	0	0	0	1	2	3	2	1	3	0	2	1	0	1	0	6	0	0	3	0	0	120	1	1	99.9667	0	0	99.9667	6.22	1	2	2
57	2010	2	1	0	0	0	1	2	2	2	1	3	0	2	1	0	1	0	12	0	0	3	0	0	45	1	1	103.767	0	0	103.767	0.25	1	2	2
77	2010	2	1	0	2	0	1	2	3	2	1	3	0	2	1	0	1	0	7	2	0	2	0	0	33	1	1	104.233	0	0	104.233	0.25	1	2	2
67	2010	2	0	1	3	3	3	1	1	2	1	2	0	1	1	0	1	0	7	1	1	3	0	0	30	1	0	12.5667	1	1	8.83333	6.38	1	2	3
53	2010	2	1	0	0	4	1	2	3	2	0	3	5	4a	1	1	0	0	52	0	0	1	0	0	20	0	1	38.5	0	0	38.5333	0.28	1	1	1
46	2011	2	0	0	2	4	1	2	2	0		3	0	3b	1	1	0	0	27	0	0	2	0	0	21	0	1	79.3667	0	0	79.3667	2.4	1	1	1
78	2011	2	1	0	3	0	2	2	3	0		3	5		0	0	0	0	6	0	0	3	0	0	180	1	1	28.0667	0	1	16.6	0.1	0	1	2
57	2011	2	1	0	0	0	1	2	1	0		4	0	3a	1	0	2	0	16	0	0	1	1	0	5	0	1	59.6667	0	0	36.0333	1	1	1	1
43.8	2011	1	1	0	0	0	2	2	3	0		3	5	3a	1	0	2	0	12	0	0	1	0	0	15	0	1	58.4	0	0	58.3667	0.2	1	1	2
84.2	2011	1	0	1	3	0	3	2	1	0		1	0	0	0	0	0	0	41	1	1	3	0	0	20	0	0	8.2	1	1	3.93333	0.7	1	1	2
32.9	2011	1	1	0	0	4	2	2	3	0		3	5	3b	1	1	2	0	22	0	0	2	0	0	40	1	1	97.8	0	0	97.8	0.2	1	2	3
67.9	2011	1	1	0	0	0	2	2	1	0		5	0	0	0	0	0	0	14	1	1	3	0	0	70	1	1	63.3	0	0	63	0.1	0	1	2
53.6	2011	1	0	0	0	0	1	2	3	0		3	5	2	1	0	0	0	12	0	0	2	0	0	25	0	1	97	0	0	97	0.19	0	0	0
63.4	2011	1	1	0	0	0	1	2	3	0		3	2	3b	1	1	3	0	42	0	0	1	0	0	8	0	1	98	0	0	94.7	0.82	1	1	1
52.9	2011	1	1	0	3	0	2	2	3	0		3	7	2	1	0	0	0	10	0	0	3	0	0	60	1	1	94	0	0	94	0.6	1	2	3
78.2	2011	1	1	0	3	0	3	2	1	0		2	4	0	0	0	0	0	12	0	0	3	0	0	110	1	1	48	0	1	3.66667	0.8	1	2	3
76.1	2011	1	1	0	0	0	1	2	1	1	1	4	0	0	0	0	0	0	8	0	0	2		0	20	0	1	62	0	0	62	0.2	1	1	1
54.9	2011	1	1	0	2	2	2	1	3	1	1	3	7	2	1	0	1	0	15	1	1	2	0	0	30	1	1	92	0	1	55.3333	0.17	0	1	2
71	2011	2	1	0	0	4	2	2	1	2	1	2	0	3b	1	1	0	0	77	0	0	3	1	0	90	1	0	71.3667	1	1	49.4667	0.25	1	2	3
67	2011	2	0	0	0	0	1	2	3	2	0	3	0	1	1	0	0	0	9	0	0	2	0	0	40	0	0	9.73333	0	0	9.73333	1.5	1	1	1
67	2011	1	0	0	0	1	2	0	3	2	0	3	0	0	0	0	0	0	12	2	0	2	0	0	30	1	1	51.8	0	0	51.7667	0.3	1	2	3
71.4	2011	1	1	0	3	2	2	1	3	2	1	3	5	0	0	0	0	0	14	0	0	2	0	1	40	1	1	91.9	0	1	91.9333	7.29	1	3	4
60	2011	2	1	0	2	0	1	2	2	2	1	3	0	2	1	0	1	0	8	0	0	2	0	0	24	0	1	97.5667	0	0	97.5667	0.91	1	1	1
69	2011	2	1	0	0	0	1	2	2	2	1	4	0	3B	1	1	3	0	4	2	0	1	0	0	5	0	1	98.2	0	0	98.2	0.81	1	1	1
61	2011	2	1	0	0	0	1	2	2	2	1	4	0	1	1	0	1	0	9	2	0	1	0	0	13	0	1	82.4333	0	0	82.4333	0.25	1	1	1
73	2011	2	0	0	0	1	1	1	3	2	1	3	6	3A	1	0	2	0	8	2	0	2	0	0	24	0	1	90.5333	0	0	90.5333	0.67	1	1	1
58	2011	2	1	0	0	0	2	2	1	2	1	2	0	0	0	0	0	0	10	0	0	3	0	0	45	1	1	89.7667	0	0	89.7667	0.25	1	2	3
52	2011	2	1	0	2	2	2	1	3	2	1	3	0	1	1	0	1	0	11	0	0	3	1	0	140	1	1	101.6	0	0	99.8333	6.99	1	2	3
63	2011	2	0	0	0	0	2	2	2	2	1	3	1	2	1	0	1	0	9	0	0	3	0	1	80	1	1	85.3	0	1	1.13333	0.25	1	3	4
67.4	2011	1	1	0	0	1	1	1	1	2	1	1	0	3b	1	1	3	0	17	0	0	1	0	0	18	0	1	79	0	0	30.9	0.8	1	1	1
62.8	2011	1	0	0	0	1	1	1	2	2	0	3	0	0	0	0	0	0	7	2	0	1	0	0	12	0	1	93	0	0	14.3	6	1	1	1
46.8	2011	1	0	0	3	4	2	2	1	2	1	4	0	3a	1	0	0	0	8	0	0	3	0	0	45	1	1	100	0	0	100	0.6	1	2	3
53.1	2012	1	1	0	0	0	2	2	1	0		2	0	0	0	0	0	0	16	1	1	4		0	70	1	1	7	0	0	7	0.1	0	1	2
42	2012	2	0	0	0	0	1	2	1	0		2	0	1	1	0	0	0	11	1	1	1	0	0	15	0	1	21.2333	0	0	21.2333	0.22	1	1	1
66	2012	2	0	0	0	0	1	2	1	0		2	0		0	0	0	0	7	0	0	2	0	0	25	0	1	86.7	0	0	86.7	0.1	0	0	0
53	2012	1	1	0	0	0	1	2	1	0		2	0	2	1	0	1	0	17	0	0	3	0	0	30	1	1	47.1	0	0	47	0.8	1	2	2
79	2012	1	1	0	0	0	2	2	3	0		3	0	0	0	0	1	0	17	0	0	2	0	0	21	0	0	38.63	0	0	38	0.4	1	1	2
56.1	2012	1	0	0	0	0	2	2	4	0		5	0	3a	1	0	0	0	28	1	1	3	0	0	60	1	1	56.87	0	1	18	0.6	1	2	3
71.2	2012	1	0	0	0	0	2	2	1	0		1	5	0	0	0	0	0	18	1	1	3	0	0	25	0	0	32.4	1	1	23.9333	0.12	0	0	1
46.7	2012	1	0	0	3	2	2	1	3	0		4	5	1	1	0	0	0	30	0	0	3	0	1	40	1	1	50.5	0	1	13.9667	0.23	1	3	4
61.2	2012	1	0	0	2	0	1	2	3	0		3	0	0	0	0	0	0	7	2	0	2	0	0	20	0	1	79	0	0	79	0.6	1	1	1
60.4	2012	1	1	0	2	4	1	2	3	0		3	5	0	0	0	0	0	8	0	0	1	0	0	15	0	1	78	0	0	78	1.6	1	1	1
72.5	2012	1	0	0	2	4	1	2	3	0		3	5	0	0	0	0	0	10	2	0	1	0	0	7	0	1	76	0	0	76	2.6	1	1	1
73.6	2012	1	1	0	0	4	2	2	3	0		3	7	1	1	0	1	0	8	1	1	3	0	1	65	1	1	67	0	1	50.2333	0.6	1	3	4
69	2012	2	0	0	0	0	1	2	2	0		4	0	0	0	0	0	0	12	2	0	1	0	0	13	0	1	87.3	0	0	76.3	0.2	1	1	1
52.8	2012	2	1	0	0	0	1	2	1	0		2	2	1	1	0	0	0	9	1	1	3	0	0	45	1	1	87.3667	0	0	87.3667	0.25	1	2	2
74.5	2012	2	1	0	2	0	1	2	1	0		5	5	1	1	0	0	0	20	0	0	3	0	0	40	1	0	63.1667	1	1	62.2667	0.9	1	2	2
68.1	2012	2	1	0	0	0	2	2	1	0		5	2	2	1	0	0	0	20	0	0	3	0	1	120	1	0	20.2667	1	1	20.2667	8	1	3	4
61.9	2012	1	1	0	0	0	1	2	1	1	1	2	0	0	0	0	0	0	21	1	1	3	0	0	35	1	1	3.47	0	0	3	0.1	0	1	1
53	2012	1	1	0	0	0	2	2	1	1	1	2	0	3a	1	0	1	0	24	0	0	3	0	0	30	1	1	55.07	0	0	55	0.2	1	2	3
63.5	2012	1	0	0	0	1	2	0	2	1	1	3	0	0	0	0	1	0	13	0	0	3	0	0	43	1	1	58.8	0	1	33	1	1	2	3
64.3	2012	1	0	0	0	0	2	2	1	1	1	5	5	0	0	0	0	0	22	0	0	3	0	0	50	1	1	81.2	0	0	81.1667	0.99	1	2	3
47	2012	2	0	0	2	0	1	2	2	1	1	3	0	2	1	0	1	0	9	0	0	1	0	0	12	0	1	78.8667	0	0	78.8667	0.25	1	1	1
64	2012	2	0	0	0	0	1	2	2	1	1	3	0	0	0	0	0	0	9	0	0	2	0	0	23	0	1	75.3	0	0	75.3	0.31	1	1	1
68	2012	2	0	0	2	0	2	2	2	1	0	3	0	1	1	0	1	0	9	0	0	1	0	0	17	0	1	79.3333	0	0	79.3333	0.25	1	1	2
37	2012	1	0	0	3	0	1	2	3	1	1	3	0	3a	1	0	2	0	11	0	0	1	0	0	15	0	1	86	0	0	79.9333	0.06	0	0	0
40.4	2012	1	0	0	3	0	1	2	3	1	1	3	5	3a	1	0	2	0	13	0	0	2	0	0	35	1	1	57	0	0	42.3667	0.3	1	2	2
44	2012	2	0	0	0	4	1	2	1	2	1	2	0	2	1	0	2	0	15	1	1	2	0	0	31	1	1	83.9	0	0	83.9	0.12	0	1	1
63	2012	2	0	0	0	4	1	2	3	2	1	3	0	1	1	0	0	0	6	0	0	1	0	0	17	0	1	19.6667	0	0	19.6667	1.8	1	1	1
43.2	2012	1	1	0	2	0	2	2	3	2	1	3	5	3a	1	0	1	0	30	0	0	3	0	0	90	1	0	77.2	0	0	77.1667	0.3	1	2	3
64.2	2012	1	1	0	0	0	1	2	1	2	1	5	0	0	0	0	0	0	23	0	0	3	0	0	55	1	0	5.6	0	0	5.6	0.2	1	2	2
61.7	2012	1	1	0	0	0	1	2	1	2	0	4	0	0	0	0	0	0	11	1	1	1	1	0	6	0	1	58.1	0	0	58.1	0.06	0	0	0
58.8	2012	1	0	0	0	0	2	2	2	2	1	4	0	0	0	0	0	0	19	0	0	1	0	0	18	0	1	64.8	0	0	64.8333	0.33	1	1	2
73.1	2012	1	1	0	0	0	3	2	3	2	1	3	5	0	0	0	0	0	13	2	0	3	0	0	50	1	0	14.4	1	1	13.3333	0.63	1	2	3
79.2	2012	1	1	1	3	0	2	2	1	2	1	2	0	4a	1	1	1	0	17	0	0	3	0	0	36	1	1	86	0	0	56.7333	0.16	0	1	2
58.4	2012	1	1	0	0	0	2	2	3	2	1	3	7	3a	1	0	2	0	48	0	0	3	1	1	60	1	1	81	0	1	22.8333	0.11	0	2	3
71.1	2012	2	0	0	0	0	1	2	1	2	1	2	2	3A	1	0	2	0	36	0	0	3	1	0	50	1	0	24.6333	1	1	23.7667	0.3	1	2	2
69.6	2013	1	1	0	0	0	1	2	3	0		3	0	0	0	0	0	0	8	2	0	1	0	0	11	0	1	36.97	0	0	37	0	0	0	0
60.2	2013	1	0	0	0	0	1	2	2	0		4	0	0	0	0	0	0	7	2	0	2	0	0	32	1	1	15.7	0	0	16	0.1	0	1	1
62	2013	2	1	0	0	0	1	2	3	0		3	0		0	0	0	0	8	0	0	3	0	0	100	1	1	77.1	0	1	36.0667	0.4	1	2	2
50.3	2013	1	0	0	2	2	2	1	3	0		3	5	0	0	0	0	0	17	1	1	3		0	25	0	1	78.9	0	1	78.8667	0.1	0	0	1
64.9	2013	1	1	0	0	0	1	2	3	0		4	0	0	0	0	0	0	19	0	0	1	0	0	9	0	1	59.5	0	0	59.4667	0.12	0	0	0
64.6	2013	1	1	0	2	0	1	2	1	0		5	0	3b	1	1	0	0	119	1	1	3	0	0	50	1	1	75.5	0	0	75.5	0.45	1	2	2
56.5	2013	1	0	0	0	1	1	1	3	0		4	0	3a	1	0	0	0	8	0	0	2	0	0	30	1	1	77.7	0	0	77.6667	0.65	1	2	2
57.8	2013	1	1	0	0	0	2	2	4	0		3	5	5	1	0	0	1	15	1	1	3	1	0	100	1	0	1.2	0	0	1.16667	0.7	1	2	3
67	2013	1	1	0	3	0	3	2	1	0		2	1	5	1	0	3	1	28	2	0	3	0	1	21	0	0	3.7	0	0	3.73333	0.72	1	2	3
76.3	2013	1	1	0	0	0	2	2	3	0		3	7	5	1	1	0	1	32	1	1	2	0	1	35	1	0	1.83333	0	0	1.83333	3.84	1	3	4
63	2013	2	0	0	0	0	2	2	2	0		3	0	2	1	0	1	0	9	0	0	1	0	0	14	0	1	73.1333	0	0	73.1333	0.8	1	1	2
67.6	2013	1	1	0	0	0	1	2	1	0		2	0	0	0	0	0	0	15	0	0	1	0	0	10	0	1	59.5	0	0	59.5333	0.13	0	0	0
47	2013	1	1	0	2	0	1	2	3	0		3	0	2	1	0	0	0	14	0	0	1	0	0	7	0	1	42	0	0	28.5	2.05	1	1	1
55.2	2013	1	0	0	0	0	1	2	2	0		4	6	0	0	0	0	0	16	1	1	1	0	0	12	0	1	47	0	0	13.2	0.06	0	0	0
63.1	2013	1	0	0	3	0	3	2	1	0		2	0	1	1	0	0	0	11	0	0	1	0	0	18	0	1	63	0	0	8.53333	0.52	1	1	2
73.2	2013	1	1	0	0	0	2	2	3	0		3	5	4a	1	1	3	0	28	0	0	2	0	0	30	1	1	75	0	0	25.2333	0.86	1	2	3
54	2013	2	0	0	0	0	1	2	3	0		3	0	0	0	0	1	0	14	0	0	1	0	0	3	0	1	69.4	0	0	69.4	0.28	1	1	1
41.3	2013	2	0	0	2	0	1	2	1	0		2	1	1	1	0	0	0	13	1	1	4	0	1	32	1	1	77.1	0	1	77.1	0.1	0	2	2
69	2013	2	0	0	3	0	2	2	1	1	1	2	0	3a	1	0	0	0	15	1	1	3	0	0	65	1	1	74.3667	0	1	37.4667	0.12	0	1	2
72	2013	2	0	0	0	0	1	2	2	1	1	3	6	1	1	0	0	0	9	0	0	2	0	0	24	0	1	73.5667	0	0	73.5667	0.32	1	1	1
62	2013	2	0	0	0	0	2	2	1	1	1	2	0	0	0	0	0	0	9	0	0	3	0	0	70	1	1	69.4333	0	0	69.4333	0.03	0	1	2
74.2	2013	1	1	0	0	0	1	2	3	1	1	3	7	0	0	0	0	0	8	0	0	1	0	0	15	0	1	71.3	0	0	71.2667	0.08	0	0	0
60.3	2013	1	1	0	0	4	2	2	3	1	1	4	0	3a	1	0	2	0	37	0	0	1	0	0	10	0	1	71	0	0	54.1333	0.12	0	0	1
56.8	2013	1	1	0	3	4	2	2	2	1	1	2	0	0	0	0	0	0		0	0	1	0	0	12	0	1	42	0	0	10.9667	0.6	1	1	2
63	2013	2	0	1	3	3	3	1	1	2	0	2	0	2	1	0	0	0	13	1	1	3	0	0	110	1	0	5.43333	1	1	4.56667	1.36	1	2	3
45	2013	2	1	0	0	0	1	2	1	2	1	2	0	4a	1	1	0	0	12	1	1	3	0	0	25	0	1	77.6667	0	1	57.2667	0.84	1	1	1
52.6	2013	1	1	0	0	0	2	2	3	2	1	3	0	0	0	0	1	0	13	0	0	2	1	1	25	0	1	1.87	0			0	0	1	2
43	2013	2	1	0	0	0	1	2	2	2	0	4	0	0	0	0	0	0	7	2	0	1	0	0	11	0	1	73.2	0	0	11.0333	0.21	1	1	1
23.8	2013	2	1	0	3	1	1	1	1	2	1	2	0	0	0	0	0	0	9	0	0	3	0	0	50	1	1	62.1667	0	0	62.1667	1.3	1	2	2
55.2	2014	1	1	0	0	0	2	2	3	0		3	5	0	0	0	0	0	12	0	0	3	0	0	34	1	1	68.5	0	1	68.5	0.1	0	1	2
77	2014	1	0	0	0	0	2	2	2	0		3	0	0	0	0	1	0	26	0	0	1	0	0	9	0	1	27	0	0	27	0.3	1	1	2
77.2	2014	1	0	0	0	0	2	2	1	0		2	0	5	1	0	3	1	47	0	0	2	0	0	25	0	0	1.5	0			0.2	1	1	2
60.7	2014	1	1	0	0	0	2	2	1	0		2	0	0	0	0	0	0	14	0	0	2	0	0	30	1	1	23.7	0	0	24	0.11	0	1	2
72.1	2014	1	1	0	3	4	3	2	1	0		2	0	2	1	0	0	0	35	0	0	3	0	0	30	1	0	9.6	1	1	7.66667	0.35	1	2	3
67.8	2014	1	0	0	0	0	1	2	3	0		3	5	1	1	0	0	0	12	0	0	2	0	0	25	0	1	39.2	0	0	39.2	0.17	0	0	0
59.7	2014	1	0	0	3	0	3	2	4	0		3	7	2	1	0	1	0	22	1	1	3	0	1	35	1	0	22	1	1	3.33333	0.22	1	3	4
69.2	2014	1	1	0	0	0	1	2	3	0		3	0	0	0	0	0	0		0	0	1	0	0	5	0	1	32	0	0	30.7	0.1	0	0	0
71.2	2014	1	1	0	0	0	2	2	3	0		3	0	0	0	0	0	0		0	0	1	0	0	12	0	1	57.9	0	0	57.9	0.1	0	0	1
78	2014	2	1	0	3	0	1	2	2	0		4	0	0	0	0	0	0	9	2	0	1	0	0	7	0	1	9.8	0	0	9.83333	0.22	1	1	1
62	2014	2	1	0	2	0	1	2	3	0		3	0	0	0	0	0	0	11	0	0	2	0	0	35	1	1	43.6	0	0	43.5667	0.13	0	1	1
62	2014	2	0	0	3	0	1	2	1	0		5	5	5	1	1	0	1	3	1	1	4	0	0	75	1	0	0.1	0	0	0.1	0.45	1	2	2
65	2014	2	0	1	3	0	3	2	1	0		2	0	0	0	0	0	0	13	0	0	2	0	0	30	1	1	10.5	0	1	8.86667	0.09	0	1	2
76	2014	2	1	1	3	0	3	2	1	0		2	0	3a	1	0	0	0	21	1	1	2	0	0	35	1	1	16	0	1	15.6667	1.7	1	2	3
74.8	2014	2	1	0	0	1	1	1	2	0		4	0	0	0	0	0	0	10	0	0	1	0	0	19	0	1	69.5333	0	0	69.5333	0.34	1	1	1
66.7	2014	2	1	0	0	4	2	2	3	0		3	5	0	0	0	0	0	9	1	1	4	0	1	75	1	1	54.4	0	1	54.4	0.15	0	2	3
43	2014	2	0	0	2	1	1	1	1	1	1	2	0	0	0	0	0	0	7	1	1	1	0	0	13	0	1	53.6333	0	0	53.6333	0.03	0	0	0
69	2014	2	1	0	0	2	1	0	4	1	1	3	0	1	1	0	1	0	8	0	0	1	0	0	12	0	1	66.4667	0	0	66.4667	0.15	0	0	0
56	2014	2	0	0	0	0	2	2	2	1	1	3	0	0	0	0	0	0	6	1	1	1	0	0	13	0	1	53.0667	0	1	5.3	0.03	0	0	1
42	2014	2	0	0	0	0	1	2	2	1	1	4	0	0	0	0	0	0	5	0	0	3	0	0	45	1	1	59.6333	0	0	59.6333	0.03	0	1	1
79	2014	2	1	0	0	0	2	2	2	1	1	3	0	2	1	0	1	0	9	1	1	1	0	0	18	0	1	44.6	0	1	1.7	0.03	0	0	1
51.3	2014	1	1	0	0	0	1	2	3	1	1	3	0	0	0	0	0	0	9	0	0	1	0	0	10	0	1	55	0	0	55	0.13	0	0	0
53.9	2014	1	1	0	0	0	1	2	2	1	0	3	0	3a	1	0	2	0	30	2	0	2	0	0	22	0	1	35	0	0	11.6	0.29	1	1	1
73.3	2014	1	1	0	0	0	1	2	3	1	1	3	0	3a	1	0	2	0	15	0	0	1	0	0	16	0	1	61	0	0	61	0.32	1	1	1
66	2014	1	1	0	0	4	2	2	1	1	1	2	0	3a	1	0	2	0	33	0	0	1	0	0	12	0	1	49	0	0	49.0333	0.08	0	0	1
70.9	2014	1	0	0	0	2	3	0	4	1	1	5	0	0	0	0	0	0	16	0	0	3	0	0	30	1	0	13	1	0	0.533333	4.62	1	2	3
53	2014	2	0	0	2	0	1	2	2	1	1	4	0	0	0	0	0	0	8	2	0	1	1	0	13	0	1	60.9	0	0	54.3	1	1	1	1
49	2014	2	0	0	0	0	1	2	2	1	1	4	0	0	0	0	0	0	7	2	0	1	1	0	10	0	1	62.4	0	0	62.4333	0.7	1	1	1
63	2014	2	1	0	0	0	1	2	3	1	1	3	0	0	0	0	1	0	10	0	0	1	0	0	6	0	1	13.2	0	0	13.2	0.26	1	1	1
62.3	2014	1	0	0	0	1	2	0	1	2	1	2	0	0	0	0	1	0	17	1	1	3	1	1	50	1	1	32.13	0	0	32	0.2	1	3	4
45	2014	1	1	0	2	0	2	2	3	2	0	3	0	0	0	0	0	0	9	1	1	3	1	0	30	1	1	56.3	0	1	56.2667	0.72	1	2	3
74	2015	2	1	0	0	4	2	2	3	0		3	5		0	0	0	0	5	0	0	2	0	0	28	0	1	51.8667	0	1	47.9333	0.4	1	1	2
62	2015	2	0	0	0	4	2	2	1	0		1	0	3b	1	1	0	0	22	0	0	1	0	0	17	0	1	18.7	0	0	18.7	0.04	0	0	1
55	2015	2	1	0	3	0	2	2	1	0		1	0	2	1	0	0	0	15	1	1	3	1	0	30	1	1	45.7333	0	1	29.9333	0.14	0	1	2
55.5	2015	1	1	0	0	1	1	1	3	0		3	0	0	0	0	1	0	13	0	0	3	0	0	35	1	1	11.83	0	0	11.83	0.17	0	1	1
78.2	2015	1	1	0	0	0	1	2	2	0		3	5	0	0	0	0	0	9	0	0	1	0	0	1.5	0	0	29.2	0	0	29.2	0.12	0	0	0
63.6	2015	1	1	0	0	0	1	2	3	0		3	0	0	0	0	0	0	9	0	0	2	0	0	21	0	1	19	0	0	2.26667	0.09	0	0	0
68	2015	2	1	0	0	4	1	2	3	0		3	0	1	1	0	1	0	14	0	0	1	0	0	2	0	1	56.4	0	0	51.8667	0.7	1	1	1
73	2015	2	1	0	0	4	1	2	1	0		4	0	0	0	0	0	0	6	2	0	1	0	0	12	0	1	34.3	0	1	5	0.27	1	1	1
61.3	2015	2	1	0	3	0	1	2	1	0		2	0	0	0	0	0	0	13	0	0	3	0	0	45	1	1	53.2	0	0	53.2	0.86	1	2	2
52.5	2015	2	0	0	0	0	1	2	3	0		3	1	1	1	0	0	0	18	1	1	3	0	1	49	1	1	53.1	0	1	49.0333	0.13	0	2	2
62.8	2015	2	0	0	0	2	2	1	1	0		2	0	0	0	0	0	0	10	1	1	4	1	0	47	1	1	55.3667	0	0	55.3667	0.27	1	2	3
39	2015	2	0	0	2	0	1	2	1	1	1	4	0	1	1	0	1	0	6	2	0	1	0	0	12	0	1	36.2667	0	0	36.2667	0.04	0	0	0
45	2015	2	1	0	0	0	1	2	2	1	1	3	0	1	1	0	1	0	7	0	0	1	1	0	8	0	1	37.9	0	0	37.9	0.06	0	0	0
60	2015	2	1	0	0	0	1	2	1	1	1	2	0	3A	1	0	0	0	50	0	0	1	0	0	20	0	1	38.9333	0	0	38.9333	0.03	0	0	0
62	2015	2	1	0	0	0	1	2	1	1	1	2	0	0	0	0	0	0	8	1	1	2	0	0	25	0	1	48.4	0	0	48.4	0.07	0	0	0
69	2015	2	1	0	2	0	1	2	4	1	1	4	0	0	0	0	0	0	6	2	0	1	0	0	20	0	1	48.0333	0	0	48.0333	0.19	0	0	0
54	2015	2	1	0	0	1	1	1	3	1	1	4	0	3A	1	0	2	0	18	2	0	1	0	0	14	0	1	44.8667	0	0	44.8667	0.03	0	0	0
36	2015	2	1	1	3	0	2	2	1	1	1	2	0	1	1	0	0	0	10	1	1	3	0	0	20	0	1	43.4333	0	0	43.4333	0.11	0	0	1
50	2015	2	1	0	2	0	2	2	2	1	1	3	0	1	1	0	0	0	6	1	1	1	0	0	13	0	1	48.0333	0	0	48.0333	0.04	0	0	1
74	2015	2	0	0	0	0	2	2	1	1	1	2	0	1	1	0	0	0	10	0	0	2	0	0	29	0	1	41.6667	0	0	41.6667	0.18	0	0	1
70	2015	2	1	0	0	1	1	1	1	1	1	2	0	3A	1	0	0	0	9	0	0	1	0	0	10	0	1	38.1667	0	0	38.1667	0.69	1	1	1
66	2015	2	1	0	0	1	1	1	3	1	1	3	0	0	0	0	0	0	8	0	0	3	0	0	90	1	1	20.1667	0	0	20.1667	0.07	0	1	1
59	2015	2	0	0	0	2	1	0	1	1	1	4	0	0	0	0	0	0	7	0	0	3	0	0	50	1	1	35.6333	0	0	35.6333	0.03	0	1	1
58	2015	2	1	0	0	0	2	2	3	1	1	3	0	1	1	0	1	0	7	0	0	1	0	0	19	0	1	48.5667	0	1	25	0.21	1	1	2
65	2015	2	1	0	0	2	2	1	2	1	1	3	0	0	0	0	0	0	7	0	0	3	0	0	50	1	1	27.8667	0	0	27.8667	0.06	0	1	2
45	2015	2	1	0	2	1	3	0	3	1	1	3	1	2	1	0	2	0	11	0	0	3	0	1	80	1	1	35.6333	0	1	15.9667	0.41	1	3	4
55.4	2015	1	0	0	0	0	1	2	1	1	1	4	0	0	0	0	0	0	15	0	0	1	0	0	15	0	1	47	0	0	47	0.15	0	0	0
69.6	2015	1	0	0	0	0	1	2	2	1	1	3	0	0	0	0	0	0	8	0	0	1	0	0	8	0	1	23	0	0	1.76667	0.24	1	1	1
20.7	2015	1	0	0	2	1	2	0	2	1	0	3	5	3b	1	1	0	0	15	1	1	3	0	0	32	1	1	60.5	0	0	30.4667	0.13	0	1	2
57.8	2015	1	1	0	2	1	2	0	4	1	1	3	7	0	0	0	0	0	17	1	1	3	0	1	70	1	1	49	0	1	3.56667	0.06	0	2	3
64.2	2015	1	0	0	2	1	2	0	1	1	0	2	0	1	1	0	1	0	15	1	1	3	0	1	30	1	1	44.1	0	1	44.1333	6	1	3	4
62	2015	2	1	0	0	0	1	2	3	1	1	3	0	3a	1	0	2	0	11	0	0	1	0	0	15	0	1	28.7	0	0	28.6667	0.6	1	1	1
31	2015	2	0	1	3	4	1	2	1	1	1	2	0	3b	1	1	0	0	15	1	1	2	0	0	29	0	1	45	0	0	45	0.25	1	1	1
69	2015	2	1	0	0	2	2	1	2	1	1	5	5	1	1	0	0	0	30	0	0	3	0	0	75	1	1	13.4	0	0	13.4	1.3	1	2	3
75.1	2015	1	0	1	3	4	2	2	3	2	0	3	4	0	0	0	0	0	30	1	1	3	0	0	200	1	1	48.6	0	1	48.5667	1.5	1	2	3
50.1	2015	1	1	0	3	1	1	1	1	2	1	2	0	4b	1	1	0	0	93	0	0	3	0	0	50	1	1	54.5	0	0	54.5333	0.2	1	2	2
68.3	2015	1	1	0	0	0	2	2	4	2	1	4	0	3a	1	0	3	0	28	0	0	2	0	0	30	1	1	53.4	0	0	53.3667	0.42	1	2	3
59.2	2015	2	0	0	0	0	1	2	1	2	1	2	0	2	1	0	0	0	16	0	0	3	0	0	80	1	1	49.6333	0	0	49.6333	0.46	1	2	2
43.4	2015	2	1	0	0	0	1	2	3	2	0	3	7	1	1	0	1	0	12	0	0	3	0	1	100	1	1	52.4	0	0	46.5	0.19	0	2	2
56.9	2015	2	0	0	0	4	2	2	1	2	1	1	2	0	0	0	0	0	12	1	1	3	0	0	50	1	0	36.5	0	0	33.0333	0.1	0	1	2
54	2016	2	1	0	0	0	1	2	3	0		3	5	3a	1	0	2	0	7	0	0	2	0	0	32	1	1	37.0333	0	0	37.0333	0.26	1	2	2
46.1	2016	1	1	0	2	1	1	1	3	0		3	5	3a	1	0	2	0	18	0	0	2	0	0	27	0	1	38.7	0	0	38.7333	0.2	1	1	1
73.4	2016	1	1	0	0	0	1	2	2	0		3	0	0	0	0	0	0	11	0	0	1	0	0	11	0	1	10	0	0	10	0.1	0	0	0
60.4	2016	1	0	0	0	0	2	2	1	0		2	0	0	0	0	0	0	14	0	0	1	0	0	10	0	1	38.3333	0	0	38.3333	0.86	1	1	2
80	2016	1	1	0	0	0	3	2	3	0		3	7	3b	1	1	0	0	11	0	0	2	0	0	22	0	1	35.6667	0	0	35.6667	0.57	1	1	2
51.1	2016	1	0	0	0	2	2	1	1	0		3	5	0	0	0	0	0	8	0	0	3	0	0	20	0	1	3	0	0	3.3	0.17	0	0	1
47	2016	2	1	0	0	0	1	2	2	0		4	0	3a	1	0	2	0	21	2	0	1	0	0	18	0	1	6.8	0	0	6.8	0.1	0	0	0
48	2016	2	1	0	0	0	1	2	3	0		3	0	3a	1	0	2	0	8	2	0	2	0	0	36	1	1	37.5	0	0	35.7333	0.1	0	1	1
49.8	2016	2	1	0	2	0	1	2	1	0		2	0	2	1	0	1	0	17	0	0	1	0	0	5	0	1	44.8	0	0	44.8	0.13	0	0	0
72.3	2016	2	0	0	0	0	2	2	3	0		3	0	2	1	0	0	0	9	0	0	2	0	0	28	0	1	37.3667	0	0	37.3667	0.8	1	1	2
76.5	2016	2	1	0	0	4	3	2	3	0		3	0	2	1	0	0	0	28	0	0	3	0	0	42	1	0	8.1	0	0	2.5	2.7	1	2	3
44	2016	2	1	0	3	4	2	2	2	1	1	3	5		0	0	0	0	7	1	1	2	0	0	27	0	1	38.0333	0	1	25.2	0.3	1	1	2
25	2016	2	0	0	0	0	1	2	2	1	1	3	0	0	0	0	0	0	5	2	0	1	0	0	10	0	1	19.2	0	0	19.2	0.09	0	0	0
69	2016	2	0	0	2	0	1	2	1	1	1	2	0	0	0	0	0	0	7	0	0	1	0	0	15	0	1	22.6333	0	0	22.6333	0.03	0	0	0
76	2016	2	0	0	0	0	1	2	3	1	1	3	0	0	0	0	0	0	7	0	0	1	0	0	20	0	1	18.6667	0	0	18.6667	0.08	0	0	0
67	2016	2	1	0	0	0	1	2	1	1	1	4	0	1	1	0	1	0	10	2	0	1	0	0	17	0	1	35.7333	0	0	35.7333	0.06	0	0	0
50	2016	2	1	0	0	1	1	1	3	1	1	3	0	0	0	0	0	0	7	0	0	2	0	0	22	0	1	19.6667	0	0	19.6667	0.03	0	0	0
57	2016	2	1	0	0	1	1	1	2	1	1	3	0	3B	1	1	2	0	10	0	0	1	0	0	18	0	1	20.7667	0	0	20.7667	0.09	0	0	0
55	2016	2	1	0	0	0	2	2	2	1	0	3	0	0	0	0	0	0	6	0	0	1	0	0	15	0	1	33	0	0	33	0.03	0	0	1
48	2016	2	1	0	2	0	3	2	1	1	1	2	0	0	0	0	0	0	6	0	0	3	0	0	25	0	1	38.1333	0	1	29.5	0.08	0	0	1
38	2016	2	0	0	2	1	1	1	1	1	1	2	0	3A	1	0	0	0	12	0	0	1	0	0	14	0	1	28.4667	0	0	28.4667	0.75	1	1	1
75	2016	2	0	0	0	1	1	1	1	1	1	2	0	2	1	0	0	0	8	1	1	3	0	0	25	0	1	41.1333	0	0	41.1333	0.45	1	1	1
63	2016	2	0	0	0	1	1	1	2	1	1	4	0	1	1	0	1	0	13	2	0	1	0	0	9	0	1	35.5	0	0	35.5	0.49	1	1	1
40	2016	2	1	0	0	2	2	1	2	1	1	2	0	3A	1	0	0	0	19	0	0	2	0	0	22	0	1	20.1	0	0	20.1	0.09	0	0	1
61	2016	2	1	0	0	2	2	1	2	1	1	3	0	1	1	0	1	0	6	0	0	2	0	0	28	0	1	41.8667	0	0	41.8667	0.08	0	0	1
69	2016	2	1	0	0	2	2	1	2	1	1	3	0	2	1	0	0	0	5	0	0	2	0	0	29	0	1	20.2333	0	0	20.2333	0.16	0	0	1
63	2016	2	0	0	0	1	2	0	1	1	1	2	0	0	0	0	0	0	7	0	0	2	0	0	25	0	1	36.3667	0	0	36.3667	0.04	0	0	1
62	2016	2	1	0	0	1	2	0	2	1	1	3	0	0	0	0	0	0	5	0	0	1	0	0	20	0	1	18.6667	0	0	18.6667	0.11	0	0	1
78	2016	2	1	0	0	0	2	2	2	1	1	3	0	0	0	0	0	0	6	0	0	1	0	0	18	0	1	37.1667	0	0	37.1667	0.29	1	1	2
75	2016	2	0	0	0	0	2	2	2	1	1	4	0	1	1	0	1	0	8	0	0	2	0	0	30	1	1	24.9333	0	0	24.9333	0.11	0	1	2
78	2016	2	0	0	2	1	1	1	1	1	1	2	0	3A	1	0	0	0	26	1	1	3	0	0	50	1	1	14.2	0	0	14.2	0.24	1	2	2
49	2016	2	1	0	2	2	2	1	3	1	1	3	0	2	1	0	0	0	10	0	0	3	0	0	70	1	1	33.1	0	0	33.1	0.07	0	1	2
65	2016	2	0	1	3	2	2	1	1	1	1	5	1	4A	1	1	0	0	31	1	1	1	1	1	20	0	1	18.1667	0	0	18.1667	0.18	0	1	2
57	2016	2	0	0	0	1	2	0	2	1	1	3	0	0	0	0	0	0	6	0	0	3	0	0	120	1	1	41.8	0	0	41.8	0.16	0	1	2
65	2016	2	0	0	2	0	2	2	2	1	1	3	0	0	0	0	0	0	8	1	1	3	0	0	70	1	1	24.7667	0	0	24.7667	0.33	1	2	3
58	2016	2	1	0	0	1	2	0	2	1	1	3	0	0	0	0	0	0	5	0	0	2	0	0	37	1	1	33.3333	0	0	33.3333	0.37	1	2	3
66	2016	2	1	0	0	1	2	0	2	1	1	3	0	2	1	0	0	0	7	1	1	2	0	0	35	1	1	38.4333	0	0	38.4333	0.94	1	2	3
68	2016	1	1	0	0	0	1	2	3	1	1	3	0	3b	1	1	0	0	10	0	0	1	0	0	12	0	1	28	0	0	28	0.36	1	1	1
82.4	2016	1	0	0	0	0	1	2	2	1	1	3	0	0	0	0	0	0	11	0	0	1	0	0	12	0	1	38	0	0	38	0.35	1	1	1
78.1	2016	1	1	0	0	4	2	2	3	1	1	3	0	3a	1	0	2	0	22	0	0	3	0	1	75	1	1	15.2	0	1	15.2333	0.23	1	3	4
62	2016	2	0	0	3	0	1	2	3	1	1	3	7	0	0	0	0	0	13	1	1	4	0	0	130	1	1	36.6	0	1	27.0333	0.1	0	1	1
46	2016	2	0	0	2	4	1	2	1	2	0	2	0		0	0	0	0	15	1	1	1	0	0	11	0	1	45.9	0	0	45.5667	0.1	0	0	0
64.5	2016	1	1	0	0	0	1	2	1	2	1	2	0	3a	1	0	2	0	38	0	0	1	0	0	10	0	1	36.6	0	0	36.6333	0.1	0	0	0
74.5	2016	1	1	0	0	0	2	2	1	2	1	4	0	0	0	0	0	0	19	2	0	1	0	0	15	0	1	31.4	0	0	31.3667	0.3	1	1	2
49.8	2016	1	1	0	0	1	1	1	1	2	1	2	0	0	0	0	1	0	11	1	1	2	0	0	23	0	1	5.33	0	0	5	0.41	1	1	1
51	2017	1	0	0	3	3	3	1	3	0		3	1	1	1	0	0	0	9	1	1	1	1	1	20	0	1	21	0	1	4.5	0.23	1	2	3
81.1	2017	1	1	0	0	0	1	2	3	0		3	5	3b	1	1	0	0	35	0	0	3	0	0	70	1	1	24.1333	0	0	24.1333	0.25	1	2	2
56	2017	1	1	0	3	0	1	2	3	0		3	0	2	1	0	2	0	9	0	0	1	0	0	19	0	1	27.1	0	0	27.1333	0.05	0	0	0
51.2	2017	2	0	0	0	0	2	2	3	0		3	7	1	1	0	0	0	10	0	0	3	0	0	75	1	1	27	0	1	26.8667	0.24	1	2	3
48.2	2017	2	1	0	0	0	3	2	3	0		3	7	2	1	0	0	0	21	1	1	4	0	1	85	1	1	24.2667	0	0	9.6	0.38	1	3	4
59	2017	2	1	0	0	0	1	2	3	1	1	3	0	2	1	0	1	0	11	0	0	2	0	0	22	0	1	11.3	0	0	11.3	0.08	0	0	0
66	2017	2	1	0	2	0	1	2	3	1	1	3	0	3B	1	1	1	0	11	0	0	1	0	0	16	0	1	25.6667	0	0	25.6667	0.16	0	0	0
66	2017	2	1	0	0	0	1	2	3	1	1	3	0	0	0	0	0	0	5	0	0	1	0	0	6	0	1	25.7	0	0	25.7	0.03	0	0	0
75	2017	2	1	0	0	0	1	2	2	1	1	3	0	1	1	0	0	0	6	0	0	1	0	0	17	0	1	24.5333	0	0	24.5333	0.06	0	0	0
62	2017	2	1	0	2	0	1	2	1	1	1	2	0	5	1	1	3	1	58	1	1	1	0	0	20	0	0	5.36667	0	0	5.36667	0.04	0	0	0
39	2017	2	0	0	0	0	1	2	2	1	1	3	0	2	1	0	1	0	11	1	1	2	0	0	25	0	1	26.5333	0	0	26.5333	1.02	1	1	1
83	2017	2	1	0	0	0	1	2	1	1	1	2	0	2	1	0	1	0	11	0	0	1	0	0	8	0	1	15.2667	0	0	15.2667	0.3	1	1	1
60	2017	2	0	0	2	2	2	1	2	1	1	3	0	1	1	0	1	0	5	1	1	2	0	0	25	0	1	20.0333	0	0	20.0333	0.11	0	0	1
63	2017	2	1	0	0	2	1	0	3	1	1	3	0	1	1	0	1	0	6	0	0	1	0	0	12	0	1	30.6	0	0	30.6	0.37	1	1	1
49	2017	2	1	0	2	0	2	2	2	1	1	3	0	2	1	0	1	0	9	1	1	2	0	0	32	1	1	19.8	0	0	19.8	0.14	0	1	2
67	2017	2	0	0	2	0	2	2	2	1	1	3	0	0	0	0	0	0	6	1	1	2	0	0	30	1	1	19	0	1	12.0667	0.06	0	1	2
42	2017	2	1	0	0	2	2	1	1	1	1	4	0	2	1	0	1	0	5	0	0	2	0	0	22	0	1	18.8667	0	0	18.8667	0.28	1	1	2
56	2017	2	1	0	2	2	2	1	3	1	1	3	7	2	1	0	1	0	8	1	1	2	0	0	27	0	1	20.2667	0	0	20.2667	0.21	1	1	2
55	2017	2	0	0	2	2	2	1	2	1	1	3	0	0	0	0	0	0	4	0	0	2	0	0	30	1	1	24.4667	0	0	24.4667	0.06	0	1	2
67	2017	2	0	0	0	1	2	0	1	1	1	4	0	2	1	0	1	0	19	1	1	2	1	0	24	0	1	13.1333	0	0	13.1333	1.66	1	1	2
65	2017	2	0	0	2	1	2	0	2	1	1	3	0	2	1	0	1	0	6	1	1	2	0	0	30	1	1	21.2667	0	0	21.2667	0.03	0	1	2
67	2017	2	1	0	0	2	3	0	3	1	1	3	0	1	1	0	0	0	7	1	1	2	0	0	30	1	1	20.4333	0	0	20.4333	0.07	0	1	2
74	2017	2	0	0	0	0	3	2	1	1	1	2	0	2	1	0	0	0	10	1	1	3	0	0	30	1	0	16.1667	1	1	16.1667	0.52	1	2	3
35	2017	2	1	1	3	2	2	1	1	1	1	2	1	1	1	0	1	0	10	1	1	3	0	1	60	1	1	32.1	0	1	18.6	0.04	0	2	3
64	2017	2	0	1	3	0	2	2	1	1	1	5	1	5	1	1	0	1		1	1	3	0	1	37	1	0	0.233333	0	0	0.233333	3.49	1	3	4
50	2017	1	0	0	0	0	1	2	1	1	1	2	0	3B	1	1	2	0	56	0	0	1	0	0	10	0	1	26.4	0	0	26.4333	0.11	0	0	0
41	2017	1	1	0	3	0	1	2	3	1	1	3	1	1	1	0	0	0	8	1	1	4	0	1	80	1	1	28	0			0.39	1	3	3
50	2017	1	0	0	3	1	2	0	2	1	1	3	1	2	1	0	0	0	25	0	0	3	0	1	180	1	1	30	0	1	6.76667	0.05	0	2	3
56	2017	2	0	0	0	1	1	1	1	1	0	4	0	3a	1	0	2	0	25	1	1	1	1	0	20	0	1	20.9	0	0	20.9	1.5	1	1	1
55.9	2017	2	0	0	2	4	1	2	1	1	1	2	0	1	1	0	0	0	15	0	0	1	0	0	8	0	1	24.1	0	0	24.1	0.12	0	0	0
56.6	2017	2	0	0	0	1	1	1	3	1	1	3	0	3b	1	1	0	0	40	0	0	1	1	0	15	0	1	28.5667	0	0	28.5667	0.04	0	0	0
51.4	2017	2	1	0	0	1	1	1	1	1	1	2	0	2	1	0	0	0	24	0	0	1	0	0	10	0	1	27.7	0	0	27.4667	0.46	1	1	1
73.3	2017	2	0	0	2	0	1	2	1	1	1	2	0	1	1	0	0	0	12	0	0	2	0	0	33	1	1	26.3667	0	0	26.3667	0.7	1	2	2
69.2	2017	2	1	0	0	4	1	2	1	1	1	2	0	1	1	0	0	0	11	0	0	2	0	0	34	1	1	18.9333	0	0	18.9333	0.35	1	2	2
52	2018	2	1	0	0	1	1	1	2	1	1	3	0	3A	1	0	2	0	14	1	1	1	0	0	17	0	1	6.56667	0	0	6.56667	0.13	0	0	0
57	2018	2	1	0	0	1	1	1	1	1	1	2	0	2	1	0	0	0	15	1	1	2	0	0	25	0	1	5.63333	0	0	5.63333	0.03	0	0	0
61	2018	2	1	0	0	1	1	1	1	1	0	2	0	0	0	0	0	0	7	0	0	1	0	0	7	0	1	6.23333	0	0	6.23333	0.09	0	0	0
42	2018	2	0	0	0	2	1	0	2	1	1	3	0	0	0	0	0	0	6	0	0	1	1	0	17	0	1	7.66667	0	0	7.66667	0.1	0	0	0
60	2018	2	1	0	0	0	2	2	1	1	1	2	0	0	0	0	0	0	7	0	0	1	0	0	14	0	1	16.0333	0	0	16.0333	0.06	0	0	1
64	2018	2	1	0	0	1	1	1	2	1	1	3	0	1	1	0	0	0	6	0	0	1	0	0	18	0	1	13.4	0	0	13.4	0.43	1	1	1
66	2018	2	0	0	2	1	1	1	3	1	1	3	0	0	0	0	0	0	6	0	0	2	0	0	35	1	1	15.6667	0	0	15.6667	0.17	0	1	1
55	2018	2	0	0	0	2	2	1	1	1	1	2	0	1	1	0	1	0	11	0	0	2	0	0	25	0	1	0.666667	0	0	0.666667	0.03	0	0	1
33	2018	2	0	0	0	2	2	1	2	1	1	3	0	1	1	0	1	0	7	1	1	2	0	0	22	0	1	7.43333	0	0	7.43333	0.07	0	0	1
76	2018	2	1	0	0	2	3	0	1	1	1	2	0	3B	1	1	0	0	20	0	0	3	0	0	35	1	1	16.1	0	1	6.26667	0.14	0	1	2
47	2018	2	1	0	0	0	2	2	2	1	1	3	6	3A	1	0	2	0	17	1	1	3	0	0	70	1	1	13.1	0	0	13.1	0.29	1	2	3
59	2018	2	0	0	2	0	2	2	3	1	1	3	1	0	0	0	0	0	8	0	0	2	0	1	25	0	1	18.0333	0	0	18.0333	0.26	1	2	3
47	2018	2	0	0	0	1	2	0	1	1	1	2	0	3A	1	0	2	0	15	0	0	2	0	0	30	1	1	15.6667	0	0	15.6667	0.23	1	2	3
54	2018	2	1	0	0	1	2	0	3	1	1	3	0	3A	1	0	2	0	14	0	0	2	0	0	36	1	1	4.63333	0	0	4.63333	0.27	1	2	3
